# Supplementary material for: Unraveling the Role of NeuroD2 in Ischemic Pathophysiology: Insight into Neuroprotection Mechanisms Associated with AKT Survival Kinase
Source: Neuromolecular Med. 2025 Apr 16;27(1):28. doi: 10.1007/s12017-025-08852-2 (PMC12003519; doi:10.1007/s12017-025-08852-2)
Supplement: Supplementary file 1 — Supplementary file1 (XLSX 17 kb) [file 12017_2025_8852_MOESM1_ESM.xlsx]

## Sheet: Classification
Category	Term	Count	LT	PH	PT	%	P-Value	Fold Enrichment	Bonferroni	Benjamini	FDR	Fisher Exact
UP_KW_BIOLOGICAL_PROCESS	Pyrimidine biosynthesis	2	50	8	11212	2,3	0.034	56,1	7,8E-1	7,5E-1	7,5E-1	5,4E-4
UP_KW_BIOLOGICAL_PROCESS	Mitosis	5	50	284	11212	5,8	0.035	3,9	7,8E-1	7,5E-1	7,5E-1	8,4E-3
UP_KW_CELLULAR_COMPONENT	Cytoplasm	40	77	5424	18521	46.5	4.4e-05	1.8	0.0011	0.0011	0.001	2.4e-05
UP_KW_CELLULAR_COMPONENT	Cytoskeleton	15	77	1369	18521	17.4	0.0012	2.6	0.031	0.016	0.014	0.00045
UP_KW_CELLULAR_COMPONENT	Microtubule	5	77	281	18521	5.8	0.028	4.3	0.53	0.22	0.2	0.0063
UP_KW_CELLULAR_COMPONENT	Cell projection	11	77	1271	18521	12.8	0.034	2.1	0.6	0.22	0.2	0.016
UP_KW_CELLULAR_COMPONENT	Endosome	7	77	642	18521	8.1	0.048	2.6	0.72	0.25	0.22	0.017
UP_KW_MOLECULAR_FUNCTION	RNA-binding	8	47	715	12247	9.3	0.016	2.9	0.47	0.58	0.58	0.0054
UP_KW_MOLECULAR_FUNCTION	Ribonucleoprotein	5	47	317	12247	5.8	0.031	4.1	0.69	0.58	0.58	0.0071

## Sheet: BP
	UNIPROT_ACCESSION	GENE NAME	Related Genes	Species
Pyrimidine biosynthesis	A0A0R4J093	cytidine/uridine monophosphate kinase 1(Cmpk1)	RG	Mus musculus
	P13439	uridine monophosphate synthetase(Umps)	RG	Mus musculus
Mitosis	Q91YD9	WASP like actin nucleation promoting factor(Wasl)	RG	Mus musculus
	Q921M4	golgin A2(Golga2)	RG	Mus musculus
	Q60848	helicase, lymphoid specific(Hells)	RG	Mus musculus
	Q6P9P6	kinesin family member 11(Kif11)	RG	Mus musculus
	Q6NV52	transforming, acidic coiled-coil containing protein 3(Tacc3)	RG	Mus musculus

## Sheet: CC
	UNIPROT_ACCESSION	GENE NAME	Related Genes	Species
Cytoplasm	Q61655	DEAD box helicase 19a(Ddx19a)	RG	Mus musculus
	Q5DU25	IQ motif and Sec7 domain 2(Iqsec2)	RG	Mus musculus
	Q9QZ23	NFU1 iron-sulfur cluster scaffold(Nfu1)	RG	Mus musculus
	Q9D6Z1	NOP56 ribonucleoprotein(Nop56)	RG	Mus musculus
	A0A0R4J1C3	RIKEN cDNA 4933427D14 gene(4933427D14Rik)	RG	Mus musculus
	P97770	THUMP domain containing 3(Thumpd3)	RG	Mus musculus
	Q9EQH3	VPS35 retromer complex component(Vps35)	RG	Mus musculus
	Q91YD9	WASP like actin nucleation promoting factor(Wasl)	RG	Mus musculus
	P21300	aldo-keto reductase family 1, member B7(Akr1b7)	RG	Mus musculus
	Q9Z0X1	apoptosis-inducing factor, mitochondrion-associated 1(Aifm1)	RG	Mus musculus
	O88456	calpain, small subunit 1(Capns1)	RG	Mus musculus
	P47753	capping actin protein of muscle Z-line subunit alpha 1(Capza1)	RG	Mus musculus
	E9Q309	centrosomal protein 350(Cep350)	RG	Mus musculus
	A0A0R4J093	cytidine/uridine monophosphate kinase 1(Cmpk1)	RG	Mus musculus
	Q62418	drebrin-like(Dbnl)	RG	Mus musculus
	Q9D0M5	dynein light chain LC8-type 2(Dynll2)	RG	Mus musculus
	Q9Z1D1	eukaryotic translation initiation factor 3, subunit G(Eif3g)	RG	Mus musculus
	F6QRE9	glutamate rich 3(Erich3)	RG	Mus musculus
	Q921M4	golgin A2(Golga2)	RG	Mus musculus
	P06837	growth associated protein 43(Gap43)	RG	Mus musculus
	P51859	heparin binding growth factor(Hdgf)	RG	Mus musculus
	Q00547	hyaluronan mediated motility receptor (RHAMM)(Hmmr)	RG	Mus musculus
	Q6P9P6	kinesin family member 11(Kif11)	RG	Mus musculus
	Q5S006	leucine-rich repeat kinase 2(Lrrk2)	RG	Mus musculus
	A0A2I3BQA5	leucine-rich repeats and guanylate kinase domain containing(Lrguk)	RG	Mus musculus
	Q8BML1	microtubule associated monooxygenase, calponin and LIM domain containing 2(Mical2)	RG	Mus musculus
	Q3UHD3	microtubule associated tumor suppressor candidate 2(Mtus2)	RG	Mus musculus
	Q63844	mitogen-activated protein kinase 3(Mapk3)	RG	Mus musculus
	Q9D6T0	nitric oxide synthase interacting protein(Nosip)	RG	Mus musculus
	Q99JX7	nuclear RNA export factor 1(Nxf1)	RG	Mus musculus
	Q9WVE8	protein kinase C and casein kinase substrate in neurons 2(Pacsin2)	RG	Mus musculus
	O35551	rabaptin, RAB GTPase binding effector protein 1(Rabep1)	RG	Mus musculus
	P61514	ribosomal protein L37a(Rpl37a)	RG	Mus musculus
	P62892	ribosomal protein L39(Rpl39)	RG	Mus musculus
	Q80U72	scribbled planar cell polarity(Scrib)	RG	Mus musculus
	Q58A65	sperm associated antigen 9(Spag9)	RG	Mus musculus
	Q6NV52	transforming, acidic coiled-coil containing protein 3(Tacc3)	RG	Mus musculus
	Q922F4	tubulin, beta 6 class V(Tubb6)	RG	Mus musculus
	Q9JKB1	ubiquitin carboxyl-terminal esterase L3 (ubiquitin thiolesterase)(Uchl3)	RG	Mus musculus
	Q8R5H1	ubiquitin specific peptidase 15(Usp15)	RG	Mus musculus
Cytoskeleton	A0A0R4J1C3	RIKEN cDNA 4933427D14 gene(4933427D14Rik)	RG	Mus musculus
	Q91YD9	WASP like actin nucleation promoting factor(Wasl)	RG	Mus musculus
	P47753	capping actin protein of muscle Z-line subunit alpha 1(Capza1)	RG	Mus musculus
	E9Q309	centrosomal protein 350(Cep350)	RG	Mus musculus
	Q62418	drebrin-like(Dbnl)	RG	Mus musculus
	Q9D0M5	dynein light chain LC8-type 2(Dynll2)	RG	Mus musculus
	Q921M4	golgin A2(Golga2)	RG	Mus musculus
	Q00547	hyaluronan mediated motility receptor (RHAMM)(Hmmr)	RG	Mus musculus
	Q6P9P6	kinesin family member 11(Kif11)	RG	Mus musculus
	Q5S006	leucine-rich repeat kinase 2(Lrrk2)	RG	Mus musculus
	A0A2I3BQA5	leucine-rich repeats and guanylate kinase domain containing(Lrguk)	RG	Mus musculus
	Q3UHD3	microtubule associated tumor suppressor candidate 2(Mtus2)	RG	Mus musculus
	Q9WVE8	protein kinase C and casein kinase substrate in neurons 2(Pacsin2)	RG	Mus musculus
	Q6NV52	transforming, acidic coiled-coil containing protein 3(Tacc3)	RG	Mus musculus
	Q922F4	tubulin, beta 6 class V(Tubb6)	RG	Mus musculus
Microtubule	Q9D0M5	dynein light chain LC8-type 2(Dynll2)	RG	Mus musculus
	Q921M4	golgin A2(Golga2)	RG	Mus musculus
	Q6P9P6	kinesin family member 11(Kif11)	RG	Mus musculus
	Q3UHD3	microtubule associated tumor suppressor candidate 2(Mtus2)	RG	Mus musculus
	Q922F4	tubulin, beta 6 class V(Tubb6)	RG	Mus musculus
Cell projection	E9Q309	centrosomal protein 350(Cep350)	RG	Mus musculus
	Q62418	drebrin-like(Dbnl)	RG	Mus musculus
	F6QRE9	glutamate rich 3(Erich3)	RG	Mus musculus
	P06837	growth associated protein 43(Gap43)	RG	Mus musculus
	Q5S006	leucine-rich repeat kinase 2(Lrrk2)	RG	Mus musculus
	A0A2I3BQA5	leucine-rich repeats and guanylate kinase domain containing(Lrguk)	RG	Mus musculus
	A0A1W2P7Y9	neuronal cell adhesion molecule(Nrcam)	RG	Mus musculus
	Q9Z0P4	paralemmin(Palm)	RG	Mus musculus
	Q9WVE8	protein kinase C and casein kinase substrate in neurons 2(Pacsin2)	RG	Mus musculus
	Q80U72	scribbled planar cell polarity(Scrib)	RG	Mus musculus
	Q6P6J9	thioredoxin domain containing 15(Txndc15)	RG	Mus musculus
Endosome	Q9EQH3	VPS35 retromer complex component(Vps35)	RG	Mus musculus
	Q80WQ2	Vac14 homolog (S. cerevisiae)(Vac14)	RG	Mus musculus
	Q62418	drebrin-like(Dbnl)	RG	Mus musculus
	Q5S006	leucine-rich repeat kinase 2(Lrrk2)	RG	Mus musculus
	Q9Z1T6	phosphoinositide kinase, FYVE type zinc finger containing(Pikfyve)	RG	Mus musculus
	Q9WVE8	protein kinase C and casein kinase substrate in neurons 2(Pacsin2)	RG	Mus musculus
	O35551	rabaptin, RAB GTPase binding effector protein 1(Rabep1)	RG	Mus musculus

## Sheet: MF
	UNIPROT_ACCESSION	GENE NAME	Related Genes	Species
RNA-binding	Q61655	DEAD box helicase 19a(Ddx19a)	RG	Mus musculus
	P97770	THUMP domain containing 3(Thumpd3)	RG	Mus musculus
	Q9QXK7	cleavage and polyadenylation specificity factor 3(Cpsf3)	RG	Mus musculus
	Q9Z1D1	eukaryotic translation initiation factor 3, subunit G(Eif3g)	RG	Mus musculus
	A2AJ72	far upstream element (FUSE) binding protein 3(Fubp3)	RG	Mus musculus
	Q99JX7	nuclear RNA export factor 1(Nxf1)	RG	Mus musculus
	Q9JKX6	nudix hydrolase 5(Nudt5)	RG	Mus musculus
	Q61464	zinc finger protein 638(Zfp638)	RG	Mus musculus
Ribonucleoprotein	Q9D6Z1	NOP56 ribonucleoprotein(Nop56)	RG	Mus musculus
	Q9QXK7	cleavage and polyadenylation specificity factor 3(Cpsf3)	RG	Mus musculus
	Q80X85	mitchondrial ribosomal protein S7(Mrps7)	RG	Mus musculus
	P61514	ribosomal protein L37a(Rpl37a)	RG	Mus musculus
	P62892	ribosomal protein L39(Rpl39)	RG	Mus musculus
